# Supplementary material for: Quadratus Lumborum Block versus Fascia Iliaca Compartment Block for Acetabular Fracture Surgery by Stoppa Method: A Double-Blind, Randomized, Noninferiority Trial
Source: Pain Res Manag. 2024 Jan 5;2024:3720344. doi: 10.1155/2024/3720344 (PMC10787012; doi:10.1155/2024/3720344)
Supplement: Supplementary Materials — The CONSORT and raw datasets of this paper can be found in the supplementary material. [file 3720344.f1.zip]

Archive with 2 entries (2 files):
- CONSORT.docx
- Raw data (1).docx
